# Supplementary material for: Adverse Event Circumstances and the Case of Drug Interactions
Source: Healthcare (Basel). 2019 Mar 19;7(1):45. doi: 10.3390/healthcare7010045 (PMC6473808; doi:10.3390/healthcare7010045)
Supplement: Supplementary file 1 [file healthcare-07-00045-s001.zip]

Archive with 2 entries (2 files):
- healthcare-456417-supplementary.docx
- Supplementary_Data.xlsx
