# Supplementary material for: Adverse Event Circumstances and the Case of Drug Interactions
Source: Healthcare (Basel). 2019 Mar 19;7(1):45. doi: 10.3390/healthcare7010045 (PMC6473808; doi:10.3390/healthcare7010045)
Supplement: Supplementary file 1 [file healthcare-07-00045-s001.zip › Supplementary_Data.xlsx]

## Sheet: MedDRA level 3 reactions in AEs
Name of MedDRA level 3 Reaction	Number of adverse event cases in FAERS
Therapeutic and nontherapeutic responses	579460
General signs and symptoms NEC	524180
Asthenic conditions	508738
Neurological signs and symptoms NEC	422337
Nausea and vomiting symptoms	393512
Pain and discomfort NEC	347178
Maladministrations	322965
Death and sudden death	307071
Cardiac signs and symptoms NEC	293210
Breathing abnormalities	288581
Circulatory collapse and shock	287725
Ischaemic coronary artery disorders	262072
Injection site reactions	245500
Musculoskeletal and connective tissue pain and discomfort	238217
Headaches NEC	234103
Non-site specific injuries NEC	232741
Disturbances in consciousness NEC	225014
Dyspnoeas	220645
Feelings and sensations NEC	210188
Physical examination procedures	207297
Diarrhoea (excl infective)	199055
Haemorrhages NEC	190012
Rashes, eruptions and exanthems NEC	188885
Anxiety symptoms	187919
Pruritus NEC	182926
Gastrointestinal and abdominal pains (excl oral and throat)	178272
Therapeutic procedures NEC	178133
Coronary necrosis and vascular insufficiency	172985
Lower respiratory tract infections NEC	164015
Joint related signs and symptoms	163831
Lower respiratory tract and lung infections	162809
Febrile disorders	160028
Muscle related signs and symptoms NEC	156629
Renal failure and impairment	148177
Total fluid volume increased	147292
Dermal and epidermal conditions NEC	146363
Central nervous system haemorrhages and cerebrovascular accidents	145627
Sensory abnormalities NEC	142495
Substance-related disorders	135281
Gastrointestinal signs and symptoms NEC	134646
Oedema NEC	131149
Product quality issues NEC	129440
Upper respiratory tract signs and symptoms	129274
Allergic conditions NEC	128923
Respiratory signs and symptoms NEC	124634
Cerebrovascular and spinal vascular disorders NEC	124521
Gastrointestinal haemorrhages	124428
Disturbances in initiating and maintaining sleep	120928
Upper respiratory tract infections NEC	120835
Upper respiratory tract infections	120088
Appetite disorders	120006
Heart failure signs and symptoms	118964
Carbohydrate tolerance analyses (incl diabetes)	116769
Paraesthesias and dysaesthesias	111973
Depressive disorders	111291
Musculoskeletal and connective tissue signs and symptoms NEC	111279
Suicidal and self-injurious behaviour	110356
Neurologic visual problems NEC	109023
Coughing and associated symptoms	108103
Gait disturbances	105788
Vascular hypotensive disorders	104310
Gastrointestinal atonic and hypomotility disorders NEC	103262
Dyssomnias	100871
Infections NEC	100846
Overdoses	100465
Visual disorders NEC	100437
Vascular tests NEC (incl blood pressure)	99659
Liver function analyses	97124
Erythemas	96881
Heart failures NEC	94903
Seizures and seizure disorders NEC	94822
Anaemias NEC	90151
Emotional and mood disturbances NEC	89976
Peripheral vascular disorders NEC	88740
Ventricular arrhythmias and cardiac arrest	88316
Vascular hypertensive disorders NEC	86912
Rate and rhythm disorders NEC	85853
Allergies to foods, food additives, drugs and other chemicals	85079
Cortical dysfunction NEC	83107
Confusion and disorientation	80517
Non-site specific gastrointestinal haemorrhages	79808
Bronchospasm and obstruction	76634
Memory loss (excl dementia)	76402
Amnestic symptoms	76259
Poisoning and toxicity	76168
Urinary tract infections	76142
Muscle pains	76125
White blood cell analyses	75723
Dyskinesias and movement disorders NEC	74215
Apocrine and eccrine gland disorders	73791
Tremor (excl congenital)	73066
Cardiac disorders NEC	71410
Speech and language abnormalities	70684
Sepsis, bacteraemia, viraemia and fungaemia NEC	70646
Non-site specific procedural complications	70018
Behaviour and socialisation disturbances	69556
Urticarias	67866
Neutropenias	67561
Bladder and urethral symptoms	66965
Interactions	66405
Heart rate and pulse investigations	66068
Skin injuries NEC	65069
Total fluid volume decreased	64380
Diabetes mellitus (incl subtypes)	63893
Skin injuries and mechanical dermatoses	63889
Genitourinary tract infections and inflammations NEC	62694
Cerebellar coordination and balance disturbances	61056
Red blood cell analyses	60883
Neuromuscular disorders NEC	60390
Device related complications	59537
Medication errors NEC	59341
Oral soft tissue signs and symptoms	58582
Supraventricular arrhythmias	58288
Bruising, ecchymosis and purpura	57589
Non-site specific embolism and thrombosis	57244
Skin vasomotor conditions	56996
Flatulence, bloating and distension	55967
Angioedemas	54230
Pulmonary thrombotic and embolic conditions	54182
Pulmonary embolism and thrombosis	54147
Bone disorders NEC	52376
Neoplasms malignant site unspecified NEC	52229
Bullous conditions	51965
Alopecias	51405
Mental impairment (excl dementia and memory loss)	51322
Benign and malignant breast neoplasms	51270
Disability issues	51161
Withdrawal and rebound effects	50622
Multiple sclerosis acute and progressive	49993
Lower limb fractures	49903
Lower limb fractures and dislocations	49903
Arthropathies NEC	49792
Bacterial infections NEC	49535
Thrombocytopenias	48888
Breast and nipple neoplasms malignant	48787
Ocular disorders NEC	48498
Cognitive and attention disorders and disturbances NEC	48275
Cerebrovascular and spinal necrosis and vascular insufficiency	47733
Mineral and electrolyte analyses	47290
Muscle weakness conditions	47266
Nervous system disorders NEC	47039
Respiratory tract disorders NEC	46573
Gastrointestinal disorders NEC	46231
Platelet analyses	45878
Psoriatic conditions	45778
Pregnancy related accidental exposures and injuries	45449
Peripheral embolism and thrombosis	45343
Immune and associated conditions NEC	45145
Parenchymal lung disorders NEC	45118
Perception disturbances	45111
Dyspeptic signs and symptoms	44979
Hepatocellular damage and hepatitis NEC	44435
Nasal disorders NEC	43738
Speech articulation and rhythm disturbances	43607
Renal function analyses	43572
Renal disorders NEC	42994
Taste disorders	42729
General nutritional disorders NEC	42582
Application and instillation site reactions	41374
Menstruation and uterine bleeding NEC	40851
Inner ear signs and symptoms	40362
Device malfunction events	40294
Adverse effect absent	40246
Respiratory failures (excl neonatal)	39893
Ocular infections, inflammations and associated manifestations	39745
Nervous system haemorrhagic disorders	39012
Oral dryness and saliva altered	38902
Coronary artery disorders NEC	38804
Non-site specific vascular disorders NEC	38620
Mental disorders NEC	38572
High risk pregnancies	38314
Coagulation and bleeding analyses	37390
Acute and chronic pancreatitis	37085
Mood alterations with depressive symptoms	36902
Parasomnias	36895
Marrow depression and hypoplastic anaemias	36572
Urinary abnormalities	36121
Female gonadal function disorders	35988
Mood disorders NEC	34594
Herpes viral infections	34585
Pulmonary oedemas	34353
Metabolic disorders NEC	34346
Eating disorders NEC	33878
Bone related signs and symptoms	33805
Respiratory acidoses	33794
Pneumothorax and pleural effusions NEC	33535
Peripheral neuropathies NEC	33295
Viral upper respiratory tract infections	32908
Oral soft tissue pain and paraesthesia	32751
Abdominal and gastrointestinal infections	32402
Cholestasis and jaundice	32090
Gastrointestinal inflammatory disorders NEC	32070
Rheumatoid arthritis and associated conditions	31412
Rheumatoid arthropathies	31412
Musculoskeletal necrosis and vascular insufficiency	31384
Skin and subcutaneous tissue bacterial infections	31197
Potassium imbalance	31105
Dermatitis and eczema	30803
Migraine headaches	30719
Influenza viral infections	30616
Reproductive system haemorrhages	30543
Hepatic and hepatobiliary disorders NEC	29641
Anaphylactic responses	29412
Stomatitis and ulceration	29056
Myocardial disorders NEC	28797
Cholesterol analyses	28417
Left ventricular failures	28286
Cholecystitis and cholelithiasis	27911
Conditions associated with abnormal gas exchange	27634
Peritoneal and retroperitoneal disorders	27476
Hearing losses	27283
Paralysis and paresis (excl cranial nerve)	27081
Tongue signs and symptoms	27024
Urinary tract signs and symptoms NEC	26780
Social issues	26755
Site specific injuries NEC	26608
Limb injuries NEC (incl traumatic amputation)	26581
Hypoglycaemic conditions NEC	26556
Peripheral vasoconstriction, necrosis and vascular insufficiency	26195
Infusion site reactions	26152
Muscle tone abnormal	26088
Colitis (excl infective)	25861
Viral infections NEC	25843
Skin and subcutaneous tissue viral infections	25585
Menopausal effects NEC	25578
ECG investigations	25567
Oral soft tissue disorders NEC	25405
Sleep disorders NEC	25226
Sodium imbalance	25068
Non-site specific necrosis and vascular insufficiency NEC	24949
Muscle, tendon and ligament injuries	24906
Lower respiratory tract neoplasms	24829
Speech and language usage disturbances	24804
Bone metabolism disorders	24673
Vertigos NEC	24598
Myopathies	24581
Coma states	24437
Staphylococcal infections	24252
Abnormal behaviour NEC	24205
Muscle tone abnormalities	24107
Autonomic nervous system disorders	24089
Blindness (excl colour blindness)	24089
Exfoliative conditions	24040
Fungal infections NEC	24008
Hepatic failure and associated disorders	23814
Tissue enzyme analyses NEC	23550
Increased physical activity levels	23488
Lymphatic system disorders NEC	23306
Partial vision loss	23277
Blood gas and acid base analyses	23205
Haemolyses NEC	23093
Therapeutic drug monitoring analyses	23049
Metabolic acidoses (excl diabetic acidoses)	23046
Intestinal haemorrhages	23027
Ear disorders NEC	22997
Lower respiratory tract inflammatory and immunologic conditions	22961
Fractures and dislocations NEC	22779
Abnormal sleep-related events	22683
Inflammatory disorders following infection	22665
Psychiatric symptoms NEC	22308
Investigations NEC	22167
Metabolic bone disorders	22070
Skeletal and cardiac muscle analyses	21898
Leukopenias NEC	21878
Fear symptoms and phobic disorders (incl social phobia)	21694
Coagulopathies	21501
Hepatobiliary signs and symptoms	20996
Protein analyses NEC	20963
Purpura and related conditions	20941
Gastrointestinal stenosis and obstruction NEC	20708
Tendon disorders	20703
Metastases to specified sites	20674
Intervertebral disc disorders NEC	20661
Vulvovaginal disorders NEC	20625
Lacrimal disorders	20519
Panic attacks and disorders	20496
Nasal congestion and inflammations	20409
Hepatic enzymes and function abnormalities	20395
Osteoarthropathies	19754
Cataract conditions	19746
Skin and subcutaneous conditions NEC	19743
Joint therapeutic procedures	19709
Oral soft tissue infections	19257
Upper limb fractures	19236
Upper limb fractures and dislocations	19236
Inflammations	19205
Hyperglycaemic conditions NEC	19189
Vaccination related complications	19157
Device component findings	19085
Auditory nerve disorders	19001
Transient cerebrovascular events	18901
Haematological therapeutic procedures NEC	18655
Erection and ejaculation conditions and disorders	18564
Abortions spontaneous	18371
Skin structures and soft tissue infections	18252
Connective tissue disorders	17999
Normal pregnancy, labour and delivery	17495
Pharyngeal disorders (excl infections and neoplasms)	17438
Sexual function and fertility disorders NEC	17278
Cardiac conduction disorders	17052
Mucosal findings abnormal	16856
Dystonias	16698
Faecal abnormalities NEC	16631
Gallbladder disorders NEC	16527
Fractures NEC (excl pathological)	16416
Breast disorders NEC	16252
Dental disorders NEC	16136
Gastrointestinal spastic and hypermotility disorders	15955
Gastric and gastroenteric infections	15948
Bladder infections and inflammations	15919
Menstruation with decreased bleeding	15743
Fluctuating mood symptoms	15616
Psychotic disorder NEC	15589
Renal lithiasis	15523
Multiple myelomas	15420
Pulmonary hypertensions	15395
Mass conditions NEC	15190
Urinalysis NEC	15164
Specific cognitive ability disturbances	15002
Skin and subcutaneous tissue ulcerations	14908
Thinking disturbances	14856
Gastric ulcers and perforation	14835
Sexual arousal disorders	14788
Paranasal sinus disorders (excl infections and neoplasms)	14754
Calcium metabolism disorders	14536
Papulosquamous conditions	14507
Menstruation with increased bleeding	14484
Dermatitis ascribed to specific agent	14443
Transplant rejections	14284
Respiratory tract and pleural neoplasms malignant cell type unspecified NEC	14266
Spinal fractures and dislocations	14266
Unintended pregnancies	14257
Uterine disorders NEC	14184
Dental and periodontal infections and inflammations	14181
Site specific vascular disorders NEC	14114
Acnes	14076
Clostridia infections	14059
Ocular signs and symptoms NEC	13988
Gestational age and weight conditions	13921
Gastritis (excl infective)	13844
Encephalopathies NEC	13738
Healing abnormal NEC	13714
Intestinal infections	13618
Body temperature altered	13543
Joint related disorders NEC	13499
Reproductive tract signs and symptoms NEC	13423
Bleeding tendencies	13356
Implant and catheter site reactions	13350
Cerebral injuries NEC	13280
Lower respiratory tract signs and symptoms	13276
Dental and oral soft tissue infections	13252
Bladder neoplasms	13209
Lipid metabolism and deposit disorders NEC	13156
Mononeuropathies	13134
Candida infections	13117
Ocular sensation disorders	13075
Deliria	13019
Ocular haemorrhagic disorders	13015
Cardiomyopathies	12976
Renal neoplasms	12927
Lupus erythematosus and associated conditions	12919
Generalised tonic-clonic seizures	12902
Lupus erythematosus (incl subtypes)	12866
Soft tissue disorders NEC	12799
Structural brain disorders NEC	12793
Vasculitides	12740
Vulvovaginal signs and symptoms	12730
Gastrointestinal varicosities and haemorrhoids	12591
Retinal structural change, deposit and degeneration	12570
Leukocytoses NEC	12467
Bladder neoplasms malignant	12251
Skin neoplasms malignant and unspecified (excl melanoma)	12058
Eosinophilic disorders	12024
Thyroid hypofunction disorders	11927
Breast signs and symptoms	11916
Intestinal ulcers and perforation NEC	11811
Spinal cord and nerve root disorders NEC	11747
Narcolepsy and hypersomnia	11718
Ear infections	11590
Neoplasms unspecified malignancy and site unspecified NEC	11488
Prostatic neoplasms and hypertrophy	11479
Abdominal injuries NEC	11478
Sexual desire disorders	11422
Streptococcal infections	11378
Pericardial disorders NEC	11058
Lid, lash and lacrimal infections, irritations and inflammations	11012
Renal infections and inflammations (excl nephritis)	10983
Ovarian and fallopian tube cysts and neoplasms	10963
Bone and joint infections	10916
Pupil disorders	10881
Vasculitides NEC	10870
Blood pressure disorders NEC	10847
Pupillary signs	10839
Spinal fractures (excl pathological)	10799
Ocular nerve and muscle disorders	10791
Nephropathies and tubular disorders NEC	10789
Gastrointestinal and hepatobiliary procedural complications	10701
Hepatic viral infections	10668
Triglyceride analyses	10600
Parkinson's disease and parkinsonism	10595
Haematological disorders	10574
Ulcers NEC	10540
Haemorrhoids and gastrointestinal varices (excl oesophageal)	10527
Eye injuries NEC	10503
Spine and neck deformities	10441
Malignant hepatobiliary neoplasms	10409
Increased intracranial pressure disorders	10388
Olfactory nerve disorders	10375
Blood counts NEC	10349
Renal failure complications	10310
Facial cranial nerve disorders	10211
Male gonadal function disorders	10167
Tuberculous infections	10053
Oncologic complications and emergencies	10016
Hepatitis viral infections	9918
Pancreatic neoplasms	9836
Medication errors due to accidental exposures	9805
Dental and gingival therapeutic procedures	9786
Bone and joint infections (excl arthritis)	9668
Pilar disorders NEC	9660
Arterial therapeutic procedures (excl aortic)	9651
Malabsorption syndromes	9598
Toxicology laboratory analyses	9526
Somatoform disorders	9495
Diverticulum inflammations	9486
Neoplasms benign site unspecified NEC	9465
Tongue disorders	9386
Foetal conditions due to maternal conditions	9370
Mood alterations with manic symptoms	9357
Congenital disorders NEC	9346
Thoracic musculoskeletal disorders	9346
Biliary tract and gallbladder therapeutic procedures	9265
Economic circumstances	9256
Glaucomas (excl congenital)	9250
Renal vascular and ischaemic conditions	9219
Product physical issues	9209
Autoimmune disorders NEC	9208
Dementia (excl Alzheimer's type)	9165
Bacterial lower respiratory tract infections	9149
Mitral valvular disorders	9135
Nail and nail bed conditions (excl infections and infestations)	9098
Connective tissue disorders (excl LE)	9093
Malignant musculoskeletal and connective tissue neoplasms	9084
Purine metabolism disorders NEC	9077
Virus identification and serology	9025
Reproductive hormone analyses	9015
Cardiac function diagnostic procedures	8961
Anaesthetic complications	8938
Newborn complications NEC	8888
Dementia NEC	8878
Hepatic fibrosis and cirrhosis	8863
Central nervous system vascular disorders NEC	8790
Respiratory tract infections NEC	8725
Obstetric therapeutic procedures	8706
Prostatic neoplasms malignant	8587
Malignant intestinal neoplasms	8555
Dental pain and sensation disorders	8538
Sleep disturbances NEC	8537
Gastrointestinal infections, site unspecified	8479
Bladder disorders NEC	8458
Cardiac and vascular procedural complications	8450
Diabetic complications NEC	8423
Renal neoplasms malignant	8303
Thyroid disorders NEC	8277
Pancreatic neoplasms malignant (excl islet cell and carcinoid)	8272
Spleen disorders	8260
Thoracic cage fractures and dislocations	8142
Thoracic cage fractures non-spinal (excl pathological)	8137
Immunodeficiency disorders NEC	8108
Encephalopathies toxic and metabolic	8091
Food malabsorption and intolerance syndromes (excl sugar intolerance)	8084
Gastric and oesophageal haemorrhages	8066
Reproductive tract disorders NEC (excl neoplasms)	8063
Cytomegaloviral infections	8037
Hyperlipidaemias NEC	7984
Communications disorders	7950
Uterine neoplasms	7923
Pituitary analyses anterior	7907
Purpuras (excl thrombocytopenic)	7854
Optic nerve disorders NEC	7849
Nerve injuries NEC	7817
Labour onset and length abnormalities	7812
Musculoskeletal and soft tissue imaging procedures	7794
Vascular malformations and acquired anomalies	7764
Traumatic central nervous system haemorrhages	7748
Ocular vascular disorders NEC	7705
Myelodysplastic syndromes	7701
Crystal arthropathic disorders	7673
Sexual dysfunction NEC	7582
Skin and subcutaneous tissue infections NEC	7549
Anal and rectal signs and symptoms	7518
Hepatic vascular disorders	7510
Extremity deformities	7481
Electrolyte imbalance NEC	7395
Cerebrovascular embolism and thrombosis	7378
Limb therapeutic procedures	7371
Sleep apnoeas	7362
Delusional symptoms	7355
Conjunctival infections, irritations and inflammations	7269
Skin autoimmune disorders NEC	7198
Peritoneal infections	7192
Benign neoplasms gastrointestinal (excl oral cavity)	7165
Retinal bleeding and vascular disorders (excl retinopathy)	7146
Ocular bleeding and vascular disorders NEC	7142
Leukaemias acute myeloid	7128
Bipolar disorders	7093
Cardiac septal defects congenital	7038
Mental disorders due to a general medical condition NEC	7004
Lumbar spinal cord and nerve root disorders	6959
Colonic neoplasms malignant	6888
Eyelid movement disorders	6884
Gingival disorders NEC	6854
Pustular conditions	6818
Lymphomas unspecified NEC	6817
Posterior pituitary disorders	6758
Cell marker procedures	6742
Eye and eyelid infections	6727
Ophthalmic function diagnostic procedures	6722
Diaphragmatic hernias	6697
Psoriatic arthropathies	6687
Hernias NEC	6665
Oesophagitis (excl infective)	6646
Nephritis NEC	6623
Escherichia infections	6601
Thyroid hyperfunction disorders	6526
Pulmonary vascular disorders NEC	6519
Diverticula	6489
Photosensitivity conditions	6480
Protein metabolism disorders NEC	6373
Oral soft tissue swelling and oedema	6340
Central nervous system and spinal infections	6334
Visual field disorders	6325
Duodenal and small intestinal stenosis and obstruction	6259
Hyperparathyroid disorders	6242
Digestive enzymes	6217
Glomerulonephritis and nephrotic syndrome	6208
Thyroid neoplasms	6198
Product packaging issues	6160
Induced abortions	6123
Vaginal and vulval infections and inflammations	6120
Drug and chemical abuse	6118
Ligament disorders	6091
Ovarian neoplasms benign	6052
Microbiology and serology tests NEC	6048
Duodenal ulcers and perforation	6030
Reproductive tract and breast procedural complications	5972
Cartilage disorders	5898
Cardiac auscultatory investigations	5845
Skin melanomas (excl ocular)	5837
Urinary tract function analyses NEC	5791
Atopic disorders	5770
Haematological analyses NEC	5744
Radiation injuries	5736
Imaging procedures NEC	5721
Laryngeal spasm, oedema and obstruction	5715
Criminal activity	5714
Gastrointestinal fistulae	5646
Muscle infections and inflammations	5631
Diabetic complications neurological	5609
Affect alterations NEC	5586
Metabolism tests NEC	5542
Penile disorders NEC (excl erection and ejaculation)	5491
Nervous system neoplasms unspecified malignancy NEC	5488
Autoimmunity analyses	5476
Cardiovascular injuries	5465
Choroid and vitreous structural change, deposit and degeneration	5437
Accelerated and malignant hypertension	5364
Stillbirth and foetal death	5359
Skin haemorrhages	5308
Abnormal reflexes	5253
Large intestine therapeutic procedures	5230
Vitamin analyses	5222
Cardiac valve disorders NEC	5188
Impulse control disorders	5185
Retinal, choroid and vitreous infections and inflammations	5179
Bursal disorders	5146
Chest and lung injuries NEC	5137
Antidiuretic hormone related conditions	5134
Gingival haemorrhages	5125
Decreased physical activity levels	5096
Acute polyneuropathies	5089
Aortic valvular disorders	5087
Lower gastrointestinal neoplasms benign	5062
Iron deficiencies	5048
Maternal complications of pregnancy NEC	5015
Tricuspid valvular disorders	4985
Renal and urinary tract injuries NEC	4972
Chronic polyneuropathies	4933
Pseudomonal infections	4928
Cardiac therapeutic procedures NEC	4922
Female reproductive tract infections	4915
Optic nerve infections and inflammations	4906
Gastrointestinal ulcers and perforation, site unspecified	4904
Trophic disorders	4893
Muscle injuries	4884
Musculoskeletal and connective tissue infections and inflammations NEC	4877
Uterine therapeutic procedures	4874
Skin neoplasms benign	4850
Thermal burns	4846
Iris and uveal tract infections, irritations and inflammations	4836
Blood and blood product treatment	4834
Hypothalamic and pituitary disorders NEC	4834
Gastrointestinal necrosis and vascular insufficiency	4810
Obsessive-compulsive disorders and symptoms	4788
Magnesium metabolism disorders	4787
Skin and subcutaneous tissue fungal infections	4782
Fungal lower respiratory tract infections	4753
Fat soluble vitamin deficiencies and disorders	4727
Uterine neoplasms benign	4681
Gastrointestinal dyskinetic disorders	4672
Elevated cholesterol	4664
Family and partner issues	4636
Bone therapeutic procedures NEC	4619
Pathological fractures and complications	4590
Polyomavirus infections	4544
Bacterial upper respiratory tract infections	4537
Meningitis NEC	4524
Anaemias haemolytic NEC	4515
Gastrointestinal mucosal dystrophies and secretion disorders	4511
Pancreatic disorders NEC	4467
Spine and spinal cord therapeutic procedures	4461
Blood autoimmune disorders	4460
Anaemia deficiencies	4456
Site specific embolism and thrombosis NEC	4451
Bronchial conditions NEC	4439
Musculoskeletal and connective tissue disorders of limbs congenital	4437
Gastrointestinal therapeutic procedures NEC	4425
Salivary gland disorders NEC	4423
Joint dislocations	4420
Urinary tract procedural complications	4413
Central nervous system inflammatory disorders NEC	4398
Vascular therapeutic procedures NEC	4365
Lactation disorders	4362
Epstein-Barr viral infections	4305
Conditions caused by cold	4281
Endocrine neoplasms malignant and unspecified NEC	4271
Oesophageal ulcers and perforation	4260
Aortic necrosis and vascular insufficiency	4215
Lid, lash and lacrimal structural disorders	4211
Heat injuries (excl thermal burns)	4206
Adrenal cortical hypofunctions	4205
Neonatal hypoxic conditions	4181
Bile duct infections and inflammations	4161
Right ventricular failures	4125
Abortions not specified as induced or spontaneous	4116
Necrosis NEC	4103
Leukaemias NEC	4077
Non-small cell neoplasms malignant of the respiratory tract cell type specified	4058
Aortic aneurysms and dissections	4052
Foetal complications NEC	4041
Anterior pituitary hyperfunction	4036
Gastrointestinal vascular occlusion and infarction	4023
Retinopathies NEC	4022
Aspergillus infections	3992
Congenital cardiac structural defects NEC	3983
Product label issues	3955
Schizophrenia NEC	3934
Skin vasculitides	3926
Renal neoplasms benign	3924
Ovarian neoplasms malignant (excl germ cell)	3897
Cardiac device therapeutic procedures	3892
Peritoneal and retroperitoneal haemorrhages	3881
Soft tissue neoplasms benign NEC	3879
Infectious transmissions	3872
Tooth missing	3847
Pleural infections and inflammations	3834
Neurologic diagnostic procedures	3830
Renal obstructive disorders	3804
Synovial disorders	3796
Noninfectious pericarditis	3739
Alzheimer's disease (incl subtypes)	3697
Stereotypies and automatisms	3670
Mixed acid-base disorders	3667
Hyperpigmentation disorders	3604
Anal and rectal disorders NEC	3576
Pelvic fractures	3562
Pelvic fractures and dislocations	3562
Thyroid analyses	3540
Skull fractures, facial bone fractures and dislocations	3532
Phlebitis NEC	3530
Genital and urinary tract disorders NEC	3512
Respiratory tract and pleural neoplasms malignancy unspecified NEC	3466
Oral soft tissue haemorrhages	3458
Gingival pains	3453
Muscular autoimmune disorders	3447
Retroviral infections	3447
Corneal infections, oedemas and inflammations	3445
Immunoglobulin analyses	3445
Infectious arthritis	3442
Anal and rectal pains	3431
Varicose veins non-site specific	3428
Prostatic signs, symptoms and disorders NEC	3417
Respiratory and pulmonary function diagnostic procedures	3392
Thyroid neoplasms malignant	3384
Alcohol product use	3339
Site specific necrosis and vascular insufficiency NEC	3332
Hepatic and portal necrosis and vascular insufficiency	3319
Anal, rectal, perianal and perirectal infections	3300
Spondyloarthropathies	3278
Phosphorus metabolism disorders	3246
Malignant miscellaneous gastrointestinal neoplasms	3236
Obstructive bile duct disorders (excl neoplasms)	3225
Product contamination and sterility issues	3172
Enterococcal infections	3154
Gastric neoplasms malignant	3154
Laryngeal and adjacent sites disorders NEC (excl infections and neoplasms)	3150
Lens therapeutic procedures	3137
Non-mechanical ileus	3137
Testicular and epididymal disorders NEC	3131
Aneurysms and dissections non-site specific	3088
Hepatic neoplasms malignant	3078
Tic disorders	3052
Infancy, childhood and adolescence psychiatric disorders NEC	3040
Hyperkeratoses	3035
Reproductive tract infections and inflammations NEC	3035
Corneal structural change, deposit and degeneration	3026
Retinal embolism and thrombosis	3024
Hepatobiliary and spleen infections	3022
Pneumocystis infections	2979
Hydrocephalic conditions	2977
Myoneurogenic bladder disorders	2965
Oesophageal disorders NEC	2958
Hepatic autoimmune disorders	2956
Abdominal findings abnormal	2953
Dissociative states	2897
Ovarian and fallopian tube disorders NEC	2895
Neonatal complications of maternal substance abuse	2890
Gastrointestinal neoplasms NEC	2882
Demyelinating disorders NEC	2879
Optic disc abnormalities NEC	2862
Skin ischaemic conditions	2853
Refractive and accommodative disorders	2834
Mediastinal disorders	2833
Klebsiella infections	2830
Non-Hodgkin's lymphomas NEC	2825
Gastric therapeutic procedures	2811
Orbital infections, inflammations and irritations	2807
Bacteria identification and serology (excl mycobacteria)	2803
Vascular neoplasms	2794
Viral lower respiratory tract infections	2775
Persistent foetal circulation disorders	2743
Adrenal cortical hyperfunctions	2738
Metastases to unknown and unspecified sites	2723
Gastrointestinal neoplasms malignancy unspecified NEC	2664
Renal therapeutic procedures	2664
Employment issues	2646
Ocular injuries NEC	2635
Encephalitis NEC	2614
Respiratory tract and thoracic imaging procedures	2597
Amniotic fluid and cavity disorders of pregnancy NEC	2594
Structural change, deposit and degeneration of eye NEC	2587
Trigeminal disorders	2578
Noninfectious myocarditis	2575
Neonatal respiratory distress related conditions	2565
Attention deficit and disruptive behaviour disorders	2562
Cardiac infections	2562
Inguinal hernias	2547
Skull and face fractures	2535
Papilloma viral infections	2510
Pelvis and broad ligament disorders NEC	2501
Congenital and hereditary central nervous system disorders NEC	2493
Cerebrovascular aneurysms and dissections	2490
Normal newborn status	2487
Upper respiratory tract neoplasms	2481
Structural and other bile duct disorders	2469
Hypertension associated disorders of pregnancy	2458
Pregnancy associated hypertension	2457
Central nervous system disorders congenital NEC	2449
Pregnancy complicated by maternal disorders	2437
Skin hypoplasias and atrophies	2434
Renal hypertension and related conditions	2416
Elevated triglycerides	2409
Cervix disorders NEC	2407
Retinal necrosis and vascular insufficiency	2407
Stress disorders	2397
Cerebrovascular venous and sinus thrombosis	2396
Endocrine autoimmune disorders	2389
Peritoneal and retroperitoneal fibrosis and adhesions	2389
Histiocytoses	2384
Cardiac imaging procedures	2372
Congenital cardiovascular disorders NEC	2371
Acute and chronic sarcoidosis	2348
Granulomatous and deep cutaneous inflammatory conditions	2339
Pigmentation changes NEC	2338
Lymphoproliferative disorders NEC (excl leukaemias and lymphomas)	2337
Water soluble vitamin deficiencies	2336
Orgasmic disorders and disturbances	2326
Cardiac disorders congenital NEC	2324
Male reproductive tract disorders congenital	2322
Umbilical hernias	2321
Site specific procedural complications NEC	2316
Abdominal hernias, site unspecified	2314
Breast and nipple neoplasms benign	2309
Benign musculoskeletal and connective tissue neoplasms	2256
Anxiety disorders NEC	2240
Absence seizures	2232
Skin procedural complications	2230
Nervous system infections NEC	2218
Muscle and soft tissue infections	2215
Vascular infections	2207
Lymphoedemas	2199
Hypertension complications	2195
Central nervous system aneurysms	2190
Large intestinal stenosis and obstruction	2176
Helicobacter infections	2174
Renal disorders congenital	2173
Sickle cell trait and disorders	2153
Endocarditis NEC	2147
Endocrine analyses and imaging NEC	2142
Ureteric disorders NEC	2131
Hepatobiliary cysts and polyps	2130
Peptic ulcers and perforation	2114
Personality disorders NEC	2109
Haemoglobinopathies congenital	2105
Scrotal disorders NEC	2100
Atypical mycobacterial infections	2095
Respiratory tract therapeutic procedures NEC	2095
Leukaemias chronic lymphocytic	2078
Immunology analyses NEC	2073
Water and electrolyte analyses NEC	2071
Transfusion related complications	2063
Renal necrosis and vascular insufficiency	2060
Oesophageal infections	2057
Endocrine neoplasms NEC	2056
Neuromuscular junction dysfunction	2050
Hepatic therapeutic procedures	2046
Faecal analyses NEC	2044
Pituitary neoplasms	2043
Fluid intake increased	2041
Sleep disorders due to general medical condition	2039
Oesophageal stenosis and obstruction	2034
Urinary tract lithiasis (excl renal)	2034
Leukaemias chronic myeloid	2033
Diabetic complications ophthalmic	2032
Cleft lip and cleft palate disorders	2029
Middle ear infections and inflammations	2026
Newborn respiratory disorders NEC	2026
Central nervous system imaging procedures	2025
Neonatal neurological system disorders NEC	2020
Fluid intake decreased	2008
Conjunctival and corneal bleeding and vascular disorders	2001
Acute and chronic thyroiditis	1995
Panniculitides	1995
Scleroderma and associated disorders	1995
Hepatic and portal embolism and thrombosis	1991
Gastrointestinal neoplasms benign NEC	1988
Musculoskeletal and connective tissue disorders of skull congenital	1973
Neonatal respiratory disorders NEC	1973
Cervical spinal cord and nerve root disorders	1967
Hypoparathyroid disorders	1967
Mycobacteria identification and serology	1965
Oesophageal neoplasms malignant	1951
Dental surface disorders	1945
External ear disorders NEC	1944
Tracheal therapeutic procedures	1933
Acquired immunodeficiency syndromes	1929
Malignant anorectal neoplasms	1927
Tracheal disorders (excl infections and neoplasms)	1923
Endocrine and metabolic secondary hypertension	1909
Narcolepsy and associated conditions	1903
Renal structural abnormalities and trauma	1900
Chemical injuries	1884
Red blood cell abnormal findings NEC	1884
Palate disorders congenital	1881
Respiratory tract and thoracic cavity procedural complications	1878
Cervix neoplasms	1861
Medication monitoring errors	1858
Venous therapeutic procedures	1848
Reproductive system and breast injuries	1847
Gastrointestinal neoplasms malignant NEC	1842
Gastrointestinal and abdominal imaging procedures	1835
Malignant oral cavity neoplasms	1828
Neonatal cardiovascular disorders (excl cardiorespiratory arrest)	1815
Parathyroid analyses	1814
Visual pathway disorders	1804
Pulmonary valvular disorders	1795
Inner ear disorders NEC	1786
Eye therapeutic procedures NEC	1782
Prostate and seminal vesicles infections and inflammations	1781
Tinea infections	1778
B-cell lymphomas NEC	1768
Placental abnormalities (excl neoplasms)	1766
Musculoskeletal disorders congenital NEC	1758
Choroid and vitreous haemorrhages and vascular disorders	1756
Myasthenias	1749
Cardiac valve therapeutic procedures	1735
Haemorrhagic complications of pregnancy	1730
Pulmonary and bronchial disorders congenital	1725
Lipodystrophies	1720
Secondary thrombocythaemias	1702
Age related issues	1700
Gastrointestinal necrosis and gangrene (excl gangrenous hernia)	1700
Rectal neoplasms malignant	1699
Cerebral disorders congenital	1693
Psychiatric elimination disorders	1690
Hernia repairs	1686
Respiratory syncytial viral infections	1685
Diffuse large B-cell lymphomas	1682
Great vessel disorders congenital	1665
Cardiovascular neoplasms benign	1660
Vascular anomalies congenital NEC	1658
Fracture treatments (excl skull and spine)	1644
Optic nerve bleeding and vascular disorders	1643
Hodgkin's disease NEC	1617
Eye and ear procedural complications	1612
Hepatobiliary neoplasms malignancy unspecified	1610
Hepatobiliary neoplasms NEC	1610
Cardiac valve disorders congenital	1603
Partial complex seizures	1600
Diabetic complications dermal	1587
Fibrosis NEC	1587
Congenital male reproductive tract disorders	1584
Myeloproliferative disorders (excl leukaemias)	1575
Vitamin deficiencies NEC	1569
Leukaemias acute lymphocytic	1561
Pervasive developmental disorders NEC	1553
Anaemias haemolytic mechanical factor	1552
Mental retardations	1537
Bronchial and pulmonary therapeutic procedures	1526
Glial tumours malignant	1525
Small intestine therapeutic procedures	1525
Neonatal hypoxia and asphyxia	1515
Hyperacusia	1509
Uterine neoplasms malignant NEC	1509
Neurological and psychiatric procedural complications	1504
Portal hypertensions	1500
Diaphragmatic disorders	1496
Abdominal wall conditions NEC	1495
Urinary tract neoplasms unspecified malignancy NEC	1495
Cerebrospinal fluid tests (excl microbiology)	1494
Arterial inflammations	1486
Primary immunodeficiency syndromes	1484
Cervix neoplasms malignant	1480
Skin preneoplastic conditions NEC	1476
Skin hyperplasias and hypertrophies	1464
Vascular pulmonary disorders NEC	1456
Abdominal therapeutic procedures NEC	1452
Reproductive organ and breast histopathology procedures	1452
Rosaceas	1447
Lip and oral cavity neoplasms malignant	1446
Pelvic prolapse conditions	1440
Administration site reactions NEC	1439
Diabetic complications renal	1431
Lymphangiopathies	1428
Anaemias haemolytic immune	1422
Inner ear infections and inflammations	1418
Musculoskeletal and connective tissue disorders of face, neck and jaw congenital	1418
Arterial disorders congenital	1414
Pleural conditions NEC	1409
Endometrial neoplasms malignant	1406
Motor neurone diseases	1406
Respiratory tract and thoracic histopathology procedures	1406
Haematologic neoplasms NEC	1403
Liver and spleen enlargement	1391
Cell metabolism disorders NEC	1390
Uterine tone disorders	1390
Adrenal gland disorders NEC	1389
Borrelial infections	1380
Skin and subcutaneous tissue disorders congenital NEC	1377
Learning disorders	1373
Foetal and neonatal diagnostic procedures	1369
Fertility analyses	1366
Meningeal bacterial infections	1366
Breast infections and inflammations	1362
Tobacco use	1356
Encephalitis of viral origin	1345
Bone neoplasms malignant (excl sarcomas)	1341
Hypopigmentation disorders	1335
Rectal inflammations NEC	1326
Scleral infections, irritations and inflammations	1320
Skin and subcutaneous malformations and anomalies NEC	1318
Cardiac hypertensive complications	1307
Hepatic infections (excl viral)	1307
Choreiform movements	1305
Central nervous system abscesses	1297
Oesophageal varices	1295
Adrenal cortex tests	1293
Neonatal hepatobiliary disorders	1293
Endocrine abnormalities of gonadal function NEC	1287
Menopausal effects on the genitourinary tract	1283
Myelitis (incl infective)	1283
Developmental motor skills disorders	1268
Visual colour distortions	1265
Upper gastrointestinal neoplasms benign	1264
Chromosomal abnormalities NEC	1260
Colorectal neoplasms malignant	1256
Gingival infections	1254
Congenital and peripartum cerebral disorders	1244
Corneal disorders NEC	1235
Hepatic metabolic disorders	1234
Adrenal neoplasms	1226
Endocrine neoplasms benign NEC	1221
Aneurysms and dissections site specific NEC	1220
Lipoprotein and lipid tests NEC	1214
Anaemias due to chronic disorders	1211
Hepatobiliary neoplasms benign	1201
Cryptococcal infections	1198
Eye movement disorders	1185
Lymphoid tissue therapeutic procedures	1181
Renal haemorrhagic disorders	1174
Spinal cord injuries NEC	1172
Educational issues	1171
Hypertrichoses	1167
Crime victims	1166
Umbilical cord complications	1164
Skin dystrophies	1162
Iron excess	1159
Congenital urethral disorders	1144
Pleural neoplasms	1141
Skull and brain therapeutic procedures	1141
Chambers (anterior and posterior) and lens infections and inflammations	1139
Male reproductive tract infections	1137
Coagulation factor deficiencies	1136
Flaviviral infections	1133
Leukaemias acute NEC	1133
Amyloidoses	1124
Anal and rectal ulcers and perforation	1117
Histoplasma infections	1114
Developmental disorders cognitive	1111
Leukaemias myeloid NEC	1108
Musculoskeletal and soft tissue tests NEC	1104
Breast infections	1100
Postpartum breast disorders	1092
Gastric and pyloric stenosis and obstruction	1089
Foetal growth complications	1077
Autosomal chromosomal abnormalities	1061
Congenital and hereditary neurological disorders NEC	1060
Central nervous system neoplasms malignant NEC	1055
Gastrointestinal tract disorders congenital NEC	1055
Peripheral nerve injuries	1055
Head, neck and oral cavity therapeutic procedures NEC	1054
Tonsillar therapeutic procedures	1046
Salivary gland infections and inflammations	1041
Bone marrow and immune tissue histopathology procedures	1034
Musculoskeletal and connective tissue neoplasms NEC	1033
Skin cysts and polyps	1028
Ocular disorders congenital NEC	1016
White blood cell abnormal findings NEC	1016
Bladder therapeutic procedures	1010
Middle ear disorders NEC	1003

## Sheet: Summary of DDI analysis results
PHENOTYPE	Outcome	Any (all AEs)	Cancer	Lung cancer	Breast cancer	Prostatic cancer	Endometrial cancer	Skin cancer
Outcome	Hospitalization - Initial or Prolonged	1688343	247699	15201	24506	13285	437	7731
Outcome	Death	701505	175247	9694	11870	10665	168	4300
Outcome	Life-Threatening	214241	35987	2381	3418	1479	63	870
COHORT	NUM Aes	6791370	671890	29691	72028	39475	1054	18485
	To what proportion (%) do certain serious outcomes occur in patients within the cases of different cohorts?
PHENOTYPE % IN COHORT	Hospitalization - Initial or Prolonged	24.8601	36.866	51.1973	34.0229	33.6542	41.4611	41.8231
PHENOTYPE % IN COHORT	Death	10.3294	26.0827	32.6496	16.4797	27.0171	15.9393	23.2621
PHENOTYPE % IN COHORT	Life-Threatening	3.15461	5.35609	8.01927	4.74538	3.74668	5.97723	4.70652
DDI TYPE	DDI label/known (DDI)	1627351	236844	11399	28565	10772	495	5760
DDI TYPE	D-T based iteraction (DTI)	875453	100889	4307	12634	5614	116	2119
DDI TYPE	D-Menz based interation (DMI)	2191941	314245	14223	38330	16405	506	7926
DDI TYPE	Any of the above (DXI)	2428456	340334	16255	42734	16930	653	8109
	How frequently do DDIs occur in different cohorts?
DDI TYPE % IN COHORT	DDI label/known (DDIs)	23.962	35.2504	38.3921	39.6582	27.2882	46.9639	31.1604
DDI TYPE % IN COHORT	D-T based interaction (DTIs)	12.8907	15.0157	14.5061	17.5404	14.2217	11.0057	11.4633
DDI TYPE % IN COHORT	D-Menz based interaction (DMIs)	32.2754	46.7703	47.9034	53.2154	41.5579	48.0076	42.878
DDI TYPE % IN COHORT	Any of the above (DXIs)	35.758	50.6532	54.7472	59.3297	42.8879	61.9545	43.868
CASES with DDI	Outcome
Outcome	Hospitalization - Initial or Prolonged	615774	111169	7481	12432	5406	215	3055
Outcome	Death	198792	51753	3441	4497	2285	70	1093
Outcome	Life-Threatening	86860	16925	1300	1708	625	27	292
	What proportion (%) of each outcome's cases occur in patients with DDIs per cohort?
% PHENOTYPE with any DDI label/known IN COHORT / total PHENOTYPE IN COHORT	Hospitalization - Initial or Prolonged	36.4721	44.8807	49.2139	50.7304	40.6925	49.1991	39.5162
% PHENOTYPE with any DDI label/known IN COHORT / total PHENOTYPE IN COHORT	Death	28.3379	29.5315	35.4962	37.8854	21.4252	41.6667	25.4186
% PHENOTYPE with any DDI label/known IN COHORT / total PHENOTYPE IN COHORT	Life-Threatening	40.5431	47.0309	54.5989	49.9707	42.2583	42.8571	33.5632
CASES with DXI	Outcome
Outcome	Hospitalization - Initial or Prolonged	854386	154782	10250	17357	8051	294	4354
Outcome	Death	278522	74235	4861	6319	3790	92	1524
Outcome	Life-Threatening	120890	24348	1738	2443	1018	41	452
	What proportion (%) of each outcome's cases occur in patients with DXIs per cohort?
% PHENOTYPE with any DXI in IN COHORT / total PHENOTYPE IN COHORT	Hospitalization - Initial or Prolonged	50.605	62.4879	67.4298	70.8276	60.6022	67.2769	56.3187
% PHENOTYPE with any DXI in IN COHORT / total PHENOTYPE IN COHORT	Death	39.7035	42.3602	50.1444	53.235	35.5368	54.7619	35.4419
% PHENOTYPE with any DXI in IN COHORT / total PHENOTYPE IN COHORT	Life-Threatening	56.4271	67.6578	72.9945	71.4745	68.8303	65.0794	51.954
